# Supplementary material for: Family Caregiving during the COVID-19 Pandemic in Canada: A Mediation Analysis
Source: Int J Environ Res Public Health. 2022 Jul 15;19(14):8636. doi: 10.3390/ijerph19148636 (PMC9317413; doi:10.3390/ijerph19148636)
Supplement: Supplementary file 1 [file ijerph-19-08636-s001.zip]

Archive with 2 entries (2 files):
- Supplementary File S1. 2021 Survey ImpactsOfCOVID19OnAlbertaFamil.pdf
- Supplementary File S2--S6.pdf
